# Supplementary material for: Serratia symbiotica Enhances Fatty Acid Metabolism of Pea Aphid to Promote Host Development
Source: Int J Mol Sci. 2021 May 31;22(11):5951. doi: 10.3390/ijms22115951 (PMC8199403; doi:10.3390/ijms22115951)
Supplement: Supplementary file 1 [file ijms-22-05951-s001.zip]

Archive with 1 entries (1 files):
- ijms-1226718-supplementary.pdf
